# Supplementary material for: Current Treatment Methods for Charcot–Marie–Tooth Diseases
Source: Biomolecules. 2024 Sep 9;14(9):1138. doi: 10.3390/biom14091138 (PMC11430469; doi:10.3390/biom14091138)
Supplement: Supplementary file 1 [file biomolecules-14-01138-s001.zip]

Archive with 1 entries (1 files):
- biomolecules-3141920-supplementary.pdf
